# Supplementary material for: Three new species of Pinelema from caves in Guangxi, China (Araneae, Telemidae)
Source: Zookeys. 2017 Aug 21;(392):83–101. doi: 10.3897/zookeys.692.11677 (PMC5672735; doi:10.3897/zookeys.692.11677)
Supplement: XML Treatment for Pinelema [file zookeys.692.11677-treatment1.xml]

<!DOCTYPE tp:taxon-treatment
  PUBLIC "-//TaxonX//DTD Taxonomic Treatment Publishing DTD v0 20100105//EN" "tax-treatment-NSO.dtd">
<tp:taxon-treatment xmlns:tp="http://www.plazi.org/taxpub"><tp:treatment-meta><kwd-group><label>Taxon classification</label><kwd><named-content xmlns:xlink="http://www.w3.org/1999/xlink" content-type="kingdom">Animalia</named-content></kwd><kwd><named-content xmlns:xlink="http://www.w3.org/1999/xlink" content-type="order">Araneae</named-content></kwd><kwd><named-content xmlns:xlink="http://www.w3.org/1999/xlink" content-type="family">Telemidae</named-content></kwd></kwd-group><mixed-citation publication-type="journal"><person-group><name><surname>Song</surname><given-names>Yang</given-names></name><name><surname>Zhao</surname><given-names>Huifeng</given-names></name><name><surname>Luo</surname><given-names>Yufa</given-names></name><name><surname>Li</surname><given-names>Shuqiang</given-names></name></person-group><article-title>Three new species of <italic><tp:taxon-name><tp:taxon-name-part taxon-name-part-type="genus" reg="Pinelema">Pinelema</tp:taxon-name-part></tp:taxon-name></italic> from caves in Guangxi, China (<tp:taxon-name><tp:taxon-name-part taxon-name-part-type="order">Araneae</tp:taxon-name-part></tp:taxon-name>, <tp:taxon-name><tp:taxon-name-part taxon-name-part-type="family">Telemidae</tp:taxon-name-part></tp:taxon-name>)</article-title><source>Zookeys</source><day>21</day><month>8</month><year>2017</year><volume>2017</volume><issue>392</issue><fpage>83</fpage><lpage>101</lpage><pub-id pub-id-type="doi">10.3897/zookeys.692.11677</pub-id></mixed-citation></tp:treatment-meta><tp:nomenclature><label>Genus</label><tp:taxon-name>
              <tp:taxon-name-part taxon-name-part-type="genus" reg="Pinelema">Pinelema</tp:taxon-name-part>
            </tp:taxon-name><tp:taxon-authority>Wang &amp; Li, 2012</tp:taxon-authority></tp:nomenclature><tp:treatment-sec sec-type="type species" id="SECID0EXHAC"><title>Type species.</title><p>
              <italic><tp:taxon-name><tp:taxon-name-part taxon-name-part-type="genus" reg="Pinelema">Pinelema</tp:taxon-name-part> <tp:taxon-name-part taxon-name-part-type="species" reg="bailongensis">bailongensis</tp:taxon-name-part></tp:taxon-name></italic> Wang &amp; Li, 2012 from Guangxi.</p></tp:treatment-sec><tp:treatment-sec sec-type="diagnosis" id="SECID0EIIAC"><title>Diagnosis and description.</title><p>See Wang and Li (2012, <xref ref-type="bibr" rid="B4">2016</xref>).</p></tp:treatment-sec><tp:treatment-sec sec-type="Composition" id="SECID0ESIAC"><title>Composition.</title><p>
              <italic><tp:taxon-name><tp:taxon-name-part taxon-name-part-type="genus" reg="Pinelema">Pinelema</tp:taxon-name-part></tp:taxon-name></italic> currently comprises eight species, including three new species described here. Five of them occur in the Guangxi Zhuang Autonomous Region: <italic><tp:taxon-name><tp:taxon-name-part taxon-name-part-type="genus" reg="Pinelema">P.</tp:taxon-name-part> <tp:taxon-name-part taxon-name-part-type="species" reg="bailongensis">bailongensis</tp:taxon-name-part></tp:taxon-name></italic>, <italic><tp:taxon-name><tp:taxon-name-part taxon-name-part-type="genus" reg="Pinelema">P.</tp:taxon-name-part> <tp:taxon-name-part taxon-name-part-type="species" reg="cunfengensis">cunfengensis</tp:taxon-name-part></tp:taxon-name></italic> sp. n., <italic><tp:taxon-name><tp:taxon-name-part taxon-name-part-type="genus" reg="Pinelema">P.</tp:taxon-name-part> <tp:taxon-name-part taxon-name-part-type="species" reg="podiensis">podiensis</tp:taxon-name-part></tp:taxon-name></italic> sp. n., <italic><tp:taxon-name><tp:taxon-name-part taxon-name-part-type="genus" reg="Pinelema">P.</tp:taxon-name-part> <tp:taxon-name-part taxon-name-part-type="species" reg="qingfengensis">qingfengensis</tp:taxon-name-part></tp:taxon-name></italic> sp. n., <italic><tp:taxon-name><tp:taxon-name-part taxon-name-part-type="genus" reg="Pinelema">P.</tp:taxon-name-part> <tp:taxon-name-part taxon-name-part-type="species" reg="xiushuiensis">xiushuiensis</tp:taxon-name-part></tp:taxon-name></italic>; the others are known from Yunnan Province in southern China: <italic><tp:taxon-name><tp:taxon-name-part taxon-name-part-type="genus" reg="Pinelema">P.</tp:taxon-name-part> <tp:taxon-name-part taxon-name-part-type="species" reg="curcici">curcici</tp:taxon-name-part></tp:taxon-name></italic>, <italic><tp:taxon-name><tp:taxon-name-part taxon-name-part-type="genus" reg="Pinelema">P.</tp:taxon-name-part> <tp:taxon-name-part taxon-name-part-type="species" reg="huobaensis">huobaensis</tp:taxon-name-part></tp:taxon-name></italic>, <italic><tp:taxon-name><tp:taxon-name-part taxon-name-part-type="genus" reg="Pinelema">P.</tp:taxon-name-part> <tp:taxon-name-part taxon-name-part-type="species" reg="yaosaensis">yaosaensis</tp:taxon-name-part></tp:taxon-name></italic>.</p></tp:treatment-sec><ref-list><ref id="B4"><mixed-citation xmlns:xlink="http://www.w3.org/1999/xlink" xlink:type="simple">
          <person-group><name name-style="western"><surname>Wang</surname><given-names>C</given-names></name><name name-style="western"><surname>Li</surname><given-names>S</given-names></name></person-group> (<year>2016</year>) <article-title>Four new species of the spider genus <italic><tp:taxon-name><tp:taxon-name-part taxon-name-part-type="genus">Pinelema</tp:taxon-name-part></tp:taxon-name></italic> (<tp:taxon-name><tp:taxon-name-part taxon-name-part-type="order">Araneae</tp:taxon-name-part></tp:taxon-name>, <tp:taxon-name><tp:taxon-name-part taxon-name-part-type="family">Telemidae</tp:taxon-name-part></tp:taxon-name>) from caves in south China.</article-title> <source>Ecologica Montenegrina</source> <volume>7</volume>: <fpage>546</fpage>–<lpage>566</lpage>.</mixed-citation></ref></ref-list></tp:taxon-treatment>
