# Supplementary material for: Three new species of Pinelema from caves in Guangxi, China (Araneae, Telemidae)
Source: Zookeys. 2017 Aug 21;(392):83–101. doi: 10.3897/zookeys.692.11677 (PMC5672735; doi:10.3897/zookeys.692.11677)
Supplement: XML Treatment for Pinelema bailongensis [file zookeys.692.11677-treatment2.xml]

<!DOCTYPE tp:taxon-treatment
  PUBLIC "-//TaxonX//DTD Taxonomic Treatment Publishing DTD v0 20100105//EN" "tax-treatment-NSO.dtd">
<tp:taxon-treatment xmlns:tp="http://www.plazi.org/taxpub"><tp:treatment-meta><kwd-group><label>Taxon classification</label><kwd><named-content xmlns:xlink="http://www.w3.org/1999/xlink" content-type="kingdom">Animalia</named-content></kwd><kwd><named-content xmlns:xlink="http://www.w3.org/1999/xlink" content-type="order">Araneae</named-content></kwd><kwd><named-content xmlns:xlink="http://www.w3.org/1999/xlink" content-type="family">Telemidae</named-content></kwd></kwd-group><mixed-citation publication-type="journal"><person-group><name><surname>Song</surname><given-names>Yang</given-names></name><name><surname>Zhao</surname><given-names>Huifeng</given-names></name><name><surname>Luo</surname><given-names>Yufa</given-names></name><name><surname>Li</surname><given-names>Shuqiang</given-names></name></person-group><article-title>Three new species of <italic><tp:taxon-name><tp:taxon-name-part taxon-name-part-type="genus" reg="Pinelema">Pinelema</tp:taxon-name-part></tp:taxon-name></italic> from caves in Guangxi, China (<tp:taxon-name><tp:taxon-name-part taxon-name-part-type="order">Araneae</tp:taxon-name-part></tp:taxon-name>, <tp:taxon-name><tp:taxon-name-part taxon-name-part-type="family">Telemidae</tp:taxon-name-part></tp:taxon-name>)</article-title><source>Zookeys</source><day>21</day><month>8</month><year>2017</year><volume>2017</volume><issue>392</issue><fpage>83</fpage><lpage>101</lpage><pub-id pub-id-type="doi">10.3897/zookeys.692.11677</pub-id></mixed-citation></tp:treatment-meta><tp:nomenclature><tp:taxon-name>
              <tp:taxon-name-part taxon-name-part-type="genus" reg="Pinelema">Pinelema</tp:taxon-name-part>
              <tp:taxon-name-part taxon-name-part-type="species" reg="bailongensis">bailongensis</tp:taxon-name-part>
            </tp:taxon-name><tp:taxon-authority>Wang &amp; Li, 2012</tp:taxon-authority><xref ref-type="fig" rid="F7">Figs 7A</xref><xref ref-type="fig" rid="F8">, 8A</xref><xref ref-type="fig" rid="F9">, 9A</xref><xref ref-type="fig" rid="F10">, 10A</xref><xref ref-type="fig" rid="F11">, 11A</xref><xref ref-type="fig" rid="F12">, 12A</xref><tp:nomenclature-citation-list><tp:nomenclature-citation><tp:taxon-name>
                  <tp:taxon-name-part taxon-name-part-type="genus" reg="Pinelema">Pinelema</tp:taxon-name-part> <tp:taxon-name-part taxon-name-part-type="species" reg="bailongensis">bailongensis</tp:taxon-name-part></tp:taxon-name><comment>Wang &amp; Li, 2012: 82, figs 1–17 (♂♀).</comment></tp:nomenclature-citation></tp:nomenclature-citation-list></tp:nomenclature><tp:treatment-sec sec-type="material" id="SECID0EAOAC"><title>Material examined.</title><p>1♂ (<named-content xmlns:xlink="http://www.w3.org/1999/xlink" content-type="dwc:institutional_code" xlink:type="simple">IZCAS</named-content>), China: Guangxi Zhuang Autonomous Region: Baise Prefecture: Pingguo County, Bailong Cave, <named-content xmlns:xlink="http://www.w3.org/1999/xlink" content-type="dwc:verbatimCoordinates" xlink:type="simple"><named-content content-type="geo-json" specific-use="{&#34;type&#34;:&#34;Point&#34;,&#34;coordinates&#34;:[107.566667,23.316667]}" id="NCID0EOOAC" xlink:type="simple">N23°19', E107°34'</named-content></named-content>, 111 m, 1.VIII.2009, C. Wang &amp; Z. Yao.</p></tp:treatment-sec><tp:treatment-sec sec-type="diagnosis" id="SECID0ETOAC"><title>Diagnosis.</title><p>The species is similar to <italic><tp:taxon-name><tp:taxon-name-part taxon-name-part-type="genus" reg="Pinelema">P.</tp:taxon-name-part> <tp:taxon-name-part taxon-name-part-type="species" reg="xiushuiensis">xiushuiensis</tp:taxon-name-part></tp:taxon-name></italic> and can be distinguished by a kidney-shaped palpal bulb, many fine papillae at the retrolateral posterior part of the bulb (noted by arrows on Fig. <xref ref-type="fig" rid="F8">8A</xref>) and spine-like structures on the tip of the embolus (noted by arrows on Figs <xref ref-type="fig" rid="F8">8A</xref>, <xref ref-type="fig" rid="F10">10A</xref>) (the bulb is ovoid, and papillae and spine-like structures are absent in <italic><tp:taxon-name><tp:taxon-name-part taxon-name-part-type="genus" reg="Pinelema">P.</tp:taxon-name-part> <tp:taxon-name-part taxon-name-part-type="species" reg="xiushuiensis">xiushuiensis</tp:taxon-name-part></tp:taxon-name></italic>).</p></tp:treatment-sec><tp:treatment-sec sec-type="description" id="SECID0E2PAC"><title>Description.</title><p>Described by Wang and Li (2012). Here we add the description of the male palp: embolus long, tube shaped, outer margin distinctly protuberant, forming a spiral ridge (Figs <xref ref-type="fig" rid="F7">7A</xref>, <xref ref-type="fig" rid="F8">8A</xref>, <xref ref-type="fig" rid="F9">9A</xref>, <xref ref-type="fig" rid="F10">10A</xref>, <xref ref-type="fig" rid="F11">11A</xref>), continuing for approximately 180° around the embolus (Fig. <xref ref-type="fig" rid="F11">11A</xref>); the groove of the embolus has a cluster of spine-like structures (Figs <xref ref-type="fig" rid="F8">8A</xref>, <xref ref-type="fig" rid="F10">10A</xref>) (Wang and Li 2012: figs 1, 4); a distinct slit occurs in the groove, from the tip to the mesal part of the embolus (Figs <xref ref-type="fig" rid="F8">8A</xref>, <xref ref-type="fig" rid="F10">10A</xref>).</p></tp:treatment-sec><tp:treatment-sec sec-type="distribution" id="SECID0EKBAE"><title>Distribution.</title><p>Known only from the type locality.</p></tp:treatment-sec><tp:treatment-sec><!--Section generated to contain objects referenced in tp:taxon-treatment.--><fig id="F7" position="float" orientation="portrait"><label>Figure 7.</label><caption><p>Prolateral view of male palp of <italic><tp:taxon-name><tp:taxon-name-part taxon-name-part-type="genus" reg="Pinelema">P.</tp:taxon-name-part> <tp:taxon-name-part taxon-name-part-type="species" reg="bailongensis">bailongensis</tp:taxon-name-part></tp:taxon-name></italic> (<bold>A</bold>); <italic><tp:taxon-name><tp:taxon-name-part taxon-name-part-type="genus" reg="Pinelema">P.</tp:taxon-name-part> <tp:taxon-name-part taxon-name-part-type="species" reg="cunfengensis">cunfengensis</tp:taxon-name-part></tp:taxon-name></italic> sp. n. (<bold>B</bold>); <italic><tp:taxon-name><tp:taxon-name-part taxon-name-part-type="genus" reg="Pinelema">P.</tp:taxon-name-part> <tp:taxon-name-part taxon-name-part-type="species" reg="podiensis">podiensis</tp:taxon-name-part></tp:taxon-name></italic> sp. n. (<bold>C</bold>); <italic><tp:taxon-name><tp:taxon-name-part taxon-name-part-type="genus" reg="Pinelema">P.</tp:taxon-name-part> <tp:taxon-name-part taxon-name-part-type="species" reg="qingfengensis">qingfengensis</tp:taxon-name-part></tp:taxon-name></italic> sp. n. (<bold>D</bold>). Scale bars: 0.1 mm.</p></caption><graphic xmlns:xlink="http://www.w3.org/1999/xlink" xlink:href="zookeys-692-083-g007.jpg" position="float" orientation="portrait" xlink:type="simple" id="oo_151385.jpg"/></fig><fig id="F8" position="float" orientation="portrait"><label>Figure 8.</label><caption><p>Retrolateral view of male palp of <italic><tp:taxon-name><tp:taxon-name-part taxon-name-part-type="genus" reg="Pinelema">P.</tp:taxon-name-part> <tp:taxon-name-part taxon-name-part-type="species" reg="bailongensis">bailongensis</tp:taxon-name-part></tp:taxon-name></italic> (<bold>A</bold>); <italic><tp:taxon-name><tp:taxon-name-part taxon-name-part-type="genus" reg="Pinelema">P.</tp:taxon-name-part> <tp:taxon-name-part taxon-name-part-type="species" reg="cunfengensis">cunfengensis</tp:taxon-name-part></tp:taxon-name></italic> sp. n. (<bold>B</bold>); <italic><tp:taxon-name><tp:taxon-name-part taxon-name-part-type="genus" reg="Pinelema">P.</tp:taxon-name-part> <tp:taxon-name-part taxon-name-part-type="species" reg="podiensis">podiensis</tp:taxon-name-part></tp:taxon-name></italic> sp. n. (<bold>C</bold>); <italic><tp:taxon-name><tp:taxon-name-part taxon-name-part-type="genus" reg="Pinelema">P.</tp:taxon-name-part> <tp:taxon-name-part taxon-name-part-type="species" reg="qingfengensis">qingfengensis</tp:taxon-name-part></tp:taxon-name></italic> sp. n. (<bold>D</bold>). Scale bars: 0.1 mm.</p></caption><graphic xmlns:xlink="http://www.w3.org/1999/xlink" xlink:href="zookeys-692-083-g008.jpg" position="float" orientation="portrait" xlink:type="simple" id="oo_151386.jpg"/></fig><fig id="F9" position="float" orientation="portrait"><label>Figure 9.</label><caption><p>Prolateral view of embolus of <italic><tp:taxon-name><tp:taxon-name-part taxon-name-part-type="genus" reg="Pinelema">P.</tp:taxon-name-part> <tp:taxon-name-part taxon-name-part-type="species" reg="bailongensis">bailongensis</tp:taxon-name-part></tp:taxon-name></italic> (<bold>A</bold>); <italic><tp:taxon-name><tp:taxon-name-part taxon-name-part-type="genus" reg="Pinelema">P.</tp:taxon-name-part> <tp:taxon-name-part taxon-name-part-type="species" reg="cunfengensis">cunfengensis</tp:taxon-name-part></tp:taxon-name></italic> sp. n. (<bold>B</bold>); <italic><tp:taxon-name><tp:taxon-name-part taxon-name-part-type="genus" reg="Pinelema">P.</tp:taxon-name-part> <tp:taxon-name-part taxon-name-part-type="species" reg="podiensis">podiensis</tp:taxon-name-part></tp:taxon-name></italic> sp. n. (<bold>C</bold>); <italic><tp:taxon-name><tp:taxon-name-part taxon-name-part-type="genus" reg="Pinelema">P.</tp:taxon-name-part> <tp:taxon-name-part taxon-name-part-type="species" reg="qingfengensis">qingfengensis</tp:taxon-name-part></tp:taxon-name></italic> sp. n. (<bold>D</bold>). Scale bars: 0.05 mm.</p></caption><graphic xmlns:xlink="http://www.w3.org/1999/xlink" xlink:href="zookeys-692-083-g009.jpg" position="float" orientation="portrait" xlink:type="simple" id="oo_151387.jpg"/></fig><fig id="F10" position="float" orientation="portrait"><label>Figure 10.</label><caption><p>Retrolateral view of embolus of <italic><tp:taxon-name><tp:taxon-name-part taxon-name-part-type="genus" reg="Pinelema">P.</tp:taxon-name-part> <tp:taxon-name-part taxon-name-part-type="species" reg="bailongensis">bailongensis</tp:taxon-name-part></tp:taxon-name></italic> (<bold>A</bold>); <italic><tp:taxon-name><tp:taxon-name-part taxon-name-part-type="genus" reg="Pinelema">P.</tp:taxon-name-part> <tp:taxon-name-part taxon-name-part-type="species" reg="cunfengensis">cunfengensis</tp:taxon-name-part></tp:taxon-name></italic> sp. n. (<bold>B</bold>); <italic><tp:taxon-name><tp:taxon-name-part taxon-name-part-type="genus" reg="Pinelema">P.</tp:taxon-name-part> <tp:taxon-name-part taxon-name-part-type="species" reg="podiensis">podiensis</tp:taxon-name-part></tp:taxon-name></italic> sp. n. (<bold>C</bold>); <italic><tp:taxon-name><tp:taxon-name-part taxon-name-part-type="genus" reg="Pinelema">P.</tp:taxon-name-part> <tp:taxon-name-part taxon-name-part-type="species" reg="qingfengensis">qingfengensis</tp:taxon-name-part></tp:taxon-name></italic> sp. n. (<bold>D</bold>). Scale bars: 0.05 mm.</p></caption><graphic xmlns:xlink="http://www.w3.org/1999/xlink" xlink:href="zookeys-692-083-g010.jpg" position="float" orientation="portrait" xlink:type="simple" id="oo_151388.jpg"/></fig><fig id="F11" position="float" orientation="portrait"><label>Figure 11.</label><caption><p>Apical view of embolus of <italic><tp:taxon-name><tp:taxon-name-part taxon-name-part-type="genus" reg="Pinelema">P.</tp:taxon-name-part> <tp:taxon-name-part taxon-name-part-type="species" reg="bailongensis">bailongensis</tp:taxon-name-part></tp:taxon-name></italic> (<bold>A</bold>); <italic><tp:taxon-name><tp:taxon-name-part taxon-name-part-type="genus" reg="Pinelema">P.</tp:taxon-name-part> <tp:taxon-name-part taxon-name-part-type="species" reg="cunfengensis">cunfengensis</tp:taxon-name-part></tp:taxon-name></italic> sp. n. (<bold>B</bold>); <italic><tp:taxon-name><tp:taxon-name-part taxon-name-part-type="genus" reg="Pinelema">P.</tp:taxon-name-part> <tp:taxon-name-part taxon-name-part-type="species" reg="podiensis">podiensis</tp:taxon-name-part></tp:taxon-name></italic> sp. n. (<bold>C</bold>); <italic><tp:taxon-name><tp:taxon-name-part taxon-name-part-type="genus" reg="Pinelema">P.</tp:taxon-name-part> <tp:taxon-name-part taxon-name-part-type="species" reg="qingfengensis">qingfengensis</tp:taxon-name-part></tp:taxon-name></italic> sp. n. (<bold>D</bold>). Scale bars: 0.04 mm.</p></caption><graphic xmlns:xlink="http://www.w3.org/1999/xlink" xlink:href="zookeys-692-083-g011.jpg" position="float" orientation="portrait" xlink:type="simple" id="oo_151389.jpg"/></fig><fig id="F12" position="float" orientation="portrait"><label>Figure 12.</label><caption><p>Cymbial apophysis of male palp of <italic><tp:taxon-name><tp:taxon-name-part taxon-name-part-type="genus" reg="Pinelema">P.</tp:taxon-name-part> <tp:taxon-name-part taxon-name-part-type="species" reg="bailongensis">bailongensis</tp:taxon-name-part></tp:taxon-name></italic> (<bold>A</bold>); <italic><tp:taxon-name><tp:taxon-name-part taxon-name-part-type="genus" reg="Pinelema">P.</tp:taxon-name-part> <tp:taxon-name-part taxon-name-part-type="species" reg="cunfengensis">cunfengensis</tp:taxon-name-part></tp:taxon-name></italic> sp. n. (<bold>B</bold>); <italic><tp:taxon-name><tp:taxon-name-part taxon-name-part-type="genus" reg="Pinelema">P.</tp:taxon-name-part> <tp:taxon-name-part taxon-name-part-type="species" reg="podiensis">podiensis</tp:taxon-name-part></tp:taxon-name></italic> sp. n. (<bold>C</bold>); <italic><tp:taxon-name><tp:taxon-name-part taxon-name-part-type="genus" reg="Pinelema">P.</tp:taxon-name-part> <tp:taxon-name-part taxon-name-part-type="species" reg="qingfengensis">qingfengensis</tp:taxon-name-part></tp:taxon-name></italic> sp. n. (<bold>D</bold>). Scale bars: 0.01 mm. Arabic numerals refer to 1<sup>st</sup>–5<sup>th</sup> setae. First seta in <italic><tp:taxon-name><tp:taxon-name-part taxon-name-part-type="genus" reg="Pinelema">P.</tp:taxon-name-part> <tp:taxon-name-part taxon-name-part-type="species" reg="podiensis">podiensis</tp:taxon-name-part></tp:taxon-name></italic> sp. n. is lost.</p></caption><graphic xmlns:xlink="http://www.w3.org/1999/xlink" xlink:href="zookeys-692-083-g012.jpg" position="float" orientation="portrait" xlink:type="simple" id="oo_151390.jpg"/></fig></tp:treatment-sec></tp:taxon-treatment>
